# Supplementary material for: Evaluating the feasibility of Cas9 overexpression in 3T3-L1 cells for generation of genetic knock-out adipocyte cell lines
Source: Adipocyte. 2021 Dec 16;10(1):631–45. doi: 10.1080/21623945.2021.1990480 (PMC8735834; doi:10.1080/21623945.2021.1990480)
Supplement: Supplemental Material [file KADI_A_1990480_SM9221.zip]

Archive with 2 entries (2 files):
- Suchy_Kaczmarek_et_al_Suppl_revision_proof.docx
- Suchy_Kaczmarek_et_al_Suppl_revision_proof.docx.pdf
